# Supplementary material for: Safety outcomes of statin vs non-statin lipid-lowering interventions in patients with prior statin-associated muscle symptoms: A systematic review and meta-analysis
Source: PLoS One. 2025 Dec 11;20(12):e0338575. doi: 10.1371/journal.pone.0338575 (PMC12698018; doi:10.1371/journal.pone.0338575)
Supplement: S9 File — (XLSX) [file pone.0338575.s009.xlsx]

## Sheet: Tabelle1
S11 Table: Full data extraction spreadsheet
Extracted on:	September 1 2023
Extracted by:	PA, JB, FV
Randomized trials												Data on Discontinuation of therapy								Data on Incidence of SAMS
Study, year, country/Continent	Eligible for review	N	Intervention(s)	Comparator(s)	Exposure	Assessment of muscle symptoms	Outcome assessments		Age, mean (SD)	Male, n (%)	Definition of prior SAMS	Specific comparator	Statin/SAMS	Statin/No-SAMS	Comparator/SAMS	Comparator/No-SAMS	Effectsize_Log	Standardeffect_Log		Specific comparator	Statin/SAMS	Statin/No-SAMS	Comparator/SAMS	Comparator/No-SAMS	Effectsize_Log	Standarderror_Log
Parallel randomized controlled trials																	n/a	n/a
Wijekoon, 2020, Sri Lanka*	Yes	101	Atorvastatin Non-daily dosing	Atorvastatin Daily dosing	24 wk	Composite of myalgia and myositis	12 and 24 wk		61 (9.3)	24 (24)	Self-reported SAMS						n/a	n/a		Statin non daily dosing versus Statin daily dosing	36	16	39	10	-0.550046	0.464671
Moriarty, 2015, North America, Europe	Yes	314	Atorvastatin	Alirocumab, Ezetimibe	24 wk	Myalgia	12 wk, 24 wk		63 (9.5)	172 (55)	Self-reported SAMS with min. 2 statins	Statin versus Ezetimibe	16	47	31	93	0.123481	0.376746		Statin versus Ezetimibe	29	34	51	73	0.199569	0.311771
												Statin versus PCSK9 inhibitor	16	47	23	103	0.414944	0.388935		Statin versus PCSK9 inhibitors	29	34	41	85	0.570014	0.316306
Pfizer, 2014, USA, unpublished	Yes	184	Atorvastatin	Placebo, Bococizumab	24 wk	Myalgia	12 wk, 24 wk		64 (8.5)	85 (46)	Self-reported Intolerance to statins						n/a	n/a		Statin versus Placebo or * Statin & Ezetimibe versus Ezetimibe	7	29	13	60	0.10801	0.520509
																				Statin versus PCSK9 inhibitors	7	29	13	61	0.124539	0.520246
Halbert, 2010, USA	Yes	43	Pravastatin	Red Yeast Rice	12 wk	Combined local and generalized myalgia	4, 8, 12 wk		63 (7.7)	11 (25)	Self reported SAMS		2	20	1	20	0.693147	1.26491		Statin versus Red Yeast Rice	3	19	0	21	2.04355	1.54386
Stein, 2008,DE	Yes	199	Fluvastatin + Ezetimibe	Ezetimibe	12 wk	Muscle-related side effect	12 wk		61 (10)	95 (48)	Self reported SAMS	Statin versus Ezetimibe	3	66	5	61	-0.589607	0.751584			n/a	n/a	n/a	n/a
												Statin versus Placebo	3	66	2	62	-0.932551	0.855875		Statin versus Ezetimibe	12	57	16	50	-0.41871	0.428226
Howard, 2021 UK	Yes	60	Atorvastatin	Placebo, No therapy	3x16 wk	Muscle symptom intensity	Daily, 6 months post trial		66 (8.6)	35 (58)	Intolerance to statins						n/a	n/a		Statin versus Placebo or * Statin & Ezetimibe versus Ezetimibe	9	55	16	50	-0.670674	0.46021
Kristiansen, 2020,NO	Yes	71	Atorvastatin	Placebo	2x7 wk	Myalgia intensity (VAS)	Last 3 wk of period		64 (9.5)	48 (68)	Self-reported SAMS						n/a	n/a			n/a	n/a	n/a	n/a
Taylor, 2015,USA	Yes	120	Simvastatin	Placebo	2x8 wk	Myalgia intensity (BPI-SF)	16 wk		NR	69 (58)	Self-reported SAMS		481		483		n/a	n/a		Statin versus Placebo or * Statin & Ezetimibe versus Ezetimibe	64	56	56	64	0.267063	0.294694
Kennedy, 2011,USA	Yes	17	Rosuvastatin	Placebo	2x8 wk	Myalgia	4, 8, 12,16 wk		66 (9.3)	17 (100)	Self-reported SAMS		3	12	2	15	0.628609	0.991632		Statin versus Placebo or * Statin & Ezetimibe versus Ezetimibe	3	13	2	15	0.474458	1.06458
Nissen, 2016, AU/NZ	Yes	491	Atorvastatin	Placebo	2x10 wk	Myalgia	24 wk		61 (10.2)	245 (50)	Self-reported SAMS		257	215	178	294	0.680234	0.158428		Statin versus Placebo or * Statin & Ezetimibe versus Ezetimibe	257	234	178	313	0.680234	0.158428
N-of-1 Randomized controlled trials
Herrett, 2021, UK	Yes	200	Atorvastatin	Placebo	6x 2 m.	Muscle symptom intensity	Every 2 months 12 months		69 (9.5)	115 (58)	Self-reported SAMS						n/a	n/a			n/a	n/a	n/a	n/a
Wood, 2020,UK	Yes	60	Atorvastatin	Placebo	12x 1 m.	Muscle symptom intensity	Daily during 12 months		66 (8.6)	35 (58)	Discontinuation of Statin due to muscle symptoms						n/a	n/a			n/a	n/a	n/a	n/a
Joy, 2014, CA	Yes	8	Unspecified Statin	Placebo	6x 3 wk.	Myalgia intensity (VAS, BPI-SF)	7 ,14 , 21 d		66 (8)	1 (12)	Self-reported SAMS without CK-Elevation						n/a	n/a			n/a	n/a	n/a	n/a
Prospective and retrospective cohort studies
Study, year, country/Continent		N	Exposure(s)	Comparator(s)	Exposure	Assessment of muscle symptoms	Adjustment for covariates	Follow up	Age, mean (SD)	Male, n	Definition of prior SAMS
Prospective studies
Di Pierro, 2015,IT	Yes	45	Unspecified statin + Berberin	Ezetimibe, Berberin	12 m	Unspecific Intolerance	None	12 m.	67 (7)	27 (60%)	Self-reported SAMS and elevation of CK
Glueck, 2006,USA	Yes	61	Rosuvastatin 5mg/d	Rosuvastatin 10mg/d	5mg: 16 wk; 10mg: 44 wk	Myalgia	Baseline LDL-C, age, BMI, treatment duration	5mg: 16 wk; 10mg: 44 wk	60 (10)	20 (33%)	Self-reported SAMS
Retrospective studies
Harrison,2018, USA	Yes	45037	statin intensity up-titration, down-titration, same-statin rechallenge, statin switch‡		12 m.	Unspecific intolerance to statins	None	12 m.	63 (11.6)	18'088 (40%)	Unspecific intolerance to statins
Brennan, 2017,USA	Yes	118	rechallenge, statin switch, non-daily dosing	Non-statin based therapy	17 m.	Unspecific intolerance to statins	None	17 m.	67 (10.9)	49 (42%)	Self-reported SAMS with min. 2 statins
Kang 2017, USA	Yes	27	Atorvastatin, Pravastatin, Rosuvastatin, Simvastatin, Lovastatin, Fluvastatin‡		12 m	Myalgia	None	12 m.	65 (8.9)	26 (96%)	Self-reported SAMS with min. 2 statins
Cicero, 2016,IT	Yes	252	Rosuvastatin + Ezetemib	Fibrate + Ezetimibe,Red Yeast Rice+Berberin+Ezetimibe, Berberine+Ezetimibe, Phytosterol+Psyllium+Ezetimibe	NR	Myalgia	None	NR	NR	114 (45%)	Self-reported SAMS with min. 2 statins
Williams, 2015, UK	Yes	50	Statin+Ezetemib, Statin+Fibrate, Statin+Bile acid sequestrant, Statin+Omega-3 fatty acids	Ezetemib, Fibrate, Bile acid sequestrant, Omega-3 fatty acids	10 m.	Unspecific intolerance to statins	None	10 m.	59 (NR)	20 (40%)	Unspecific intolerance to statins
Mampuya, 2013, CA	Yes	1605	Non-daily dosing; Daily Dosing	Non-statin based therapy	Median of 31m	Myalgia	Baseline lipid-parameter, other lipid-lowering drugs	median of 31 m.	59 (NR)	686 (42%)	Self-reported SAMS without CK-Elevation
Fung, 2012, UK	Yes	108	Atorvastatin, Rosuvastatin, Pravastatin, Fluvastatin	Fibrate, Colestyramine, Colesevelam, Ezetimibe	18 m.	Myalgia	None	18 m.	58.3 (11.9)	41 (38%)	Unclear
Meek, 2012, UK	Yes	325	Rosuvastatin 5mg/d, Rosuvastatin 5mg 2-3x/w, Rosuvastatin 5mg/w‡		Median of 15m	Myalgia	None	median of 14.9 m.	63 (10)	159 (49%)	Self-reported SAMS without CK-Elevation
